# Supplementary material for: Identifying new variation at the J locus, previously identified as e6, in long juvenile ‘Paranagoiana’ soybean
Source: Theor Appl Genet. 2021 Jan 2;134(4):1007–14. doi: 10.1007/s00122-020-03746-2 (PMC7973924; doi:10.1007/s00122-020-03746-2)
Supplement: Supplementary file 3 — Supplementary file3 (xlsx 23 kb) [file 122_2020_3746_MOESM3_ESM.xlsx]

## Sheet: Sheet1
	Identifying New Variation at the J locus, Previously Identified as e6, in ‘Paranagoiana’ soybean
	Nour Nissan1,2, Elroy R. Cober1, Michael Sadowski1,2, Martin Charrette1, Ashkan Golshani2, Bahram Samanfar1,2*
		1 Agriculture and Agri-Food Canada, Ottawa Research and Development Centre, Ottawa, ON, Canada.
		2Department of Biology and Ottawa Institute of Systems Biology, Carleton University, Ottawa, ON, Canada.
		*Corresponding author, bahram.samanfar@canada.ca
	Supplementary Table 1. Primers designed and used in this study for sequencining, primer walking, and genotyping.
	Primer Name	Forward (F)	Reverse (R)	Purpose
	F1/R3	GTCAGATTGCCGCTTAAAGG	CCTTTAAGCGGCAATCTGAC	Sequencing (J gene)
	SF1/SR1	GTGCATAGGTTCTCCGGGTA	TACCCGGAGAACCTATGCAC	Sequencing (J gene)
	SF2/SR2	AACTCACGCCAATCAGAAGG	CCTTCTGATTGGCGTGAGTT	Sequencing (J gene)
	SF3/SR3	TTTCGCCAGATGATGTTGTT	AACAACATCATCTGGCGAAA	Sequencing (J gene)
	SF4/SR4	CTTGGTTTCCTCTTGCTTGG	CCAAGCAAGAGGAAACCAAG	Sequencing (J gene)
	SF5/SR5	TTTTGTGATGTGATCGGAGC	GCTCCGATCACATCACAAAA	Sequencing (J gene)
	SF6/SR6	ACTGGTTGTGGAGGAGGAT	ATCCTCCTCCACAACCAGT	Sequencing (J gene)
	SF7/SR7	TGCTCTGCTTCCTCTGTGC	GCACAGAGGAAGCAGAGCA	Sequencing (J gene)
	2F/2R	TTATAGATAGCTCCAAACGC	CAGCTCGTTACATGACATAC	Allele specific marker (j-x insertion)
	FcDNA2/RcDNA2	AAGATGGCGCTTTTCTGG	ATGAGCCAAGTGGGAGAAT	cDNA amplification of ~500 bp of insertion
	Fran1/Rran1	GATGGGATTCAACACTGCAA	GTTTAGCCTCCCCTGACTCC	cDNA amplification of random gene Glyma.06g314300
	GQ 2	CCCTTTTATAACCACTACTC	AGCCATATCCGGGGCCTGG	Primer walking Sequencing (j-x insertion)
	GQ 3	TTGGCTCATGTGACATTAATAAAC	ATGATGTACAACCGCCATGA	Primer walking Sequencing (j-x insertion)
	GQ 4	CGGCAAAGTACTTCAATTCCA	AGGCTTGTCTCAAAAGGCATA	Primer walking Sequencing (j-x insertion)
	GQ 5	CATTTGCTTCCGTTCCAGAT	GATCCAGTTTCATTTTCACAAGC	Primer walking Sequencing (j-x insertion)
	GQ 6	TTCTACAAGGTCCCAAACATCA	GATGAAACTGGGCAACATCC	Primer walking Sequencing (j-x insertion)
	GQ 7	CGCCTTTCTGATACACCATTT	GGGAATAGAGTGAAAGCTCCA	Primer walking Sequencing (j-x insertion)
	GQ 8	AAACCATCACAAAGAACACCAG	TCATGAGAATGACTGTTGCAGA	Primer walking Sequencing (j-x insertion)
	GQ 9	CAGCCATTCCCAAGGTCTTA	TGGCCTAGAATGAAATTAATGG	Primer walking Sequencing (j-x insertion)
	GQ 10	CTTTCATGGCTTTCCTTCTCA	TGTGTTATGAAATTTATGATTCTCCAA	Primer walking Sequencing (j-x insertion)
	GQ 11	GGCGATCCATAAATGCCTTA	TCCCTTTGGAGGAGACTTTC	Primer walking Sequencing (j-x insertion)
	GQ 12	AATTCCTGTTATGACTCCTTCTGA	CACAAAGCTTATGATAGCTGACC	Primer walking Sequencing (j-x insertion)
	Supplementary Table 2. Primers designed and used in this study for KASP (J/j-1)
	Assay ID	Primer Seq Allele X (FAM) (J)	Primer Seq Allele Y (HEX) (j-1)	Primer Seq Common
	J vs j-1	CCAGGGAAAGGGGTGCATTTTG	TCCAGGGAAAGGGGTGCATTTTA	ATCTGTGAAAGACGGTAGCCACCTT
